# Supplementary material for: Production of Fucoxanthin from Phaeodactylum tricornutum Using High Performance Countercurrent Chromatography Retaining Its FOXO3 Nuclear Translocation-Inducing Effect
Source: Mar Drugs. 2021 Sep 11;19(9):517. doi: 10.3390/md19090517 (PMC8466784; doi:10.3390/md19090517)
Supplement: Supplementary file 1 [file marinedrugs-19-00517-s001.zip]

Archive with 1 entries (1 files):
- marinedrugs-1337395-supplementary.pdf
